# Supplementary material for: MicroRNAs Which Can Prognosticate Aggressiveness of Bladder Cancer
Source: Cancers (Basel). 2019 Oct 14;11(10):1551. doi: 10.3390/cancers11101551 (PMC6826751; doi:10.3390/cancers11101551)
Supplement: Supplementary file 1 [file cancers-11-01551-s001.zip]

Archive with 1 entries (1 files):
- cancers-611032-supplementary.xlsx
