# Supplementary material for: MicroRNAs Which Can Prognosticate Aggressiveness of Bladder Cancer
Source: Cancers (Basel). 2019 Oct 14;11(10):1551. doi: 10.3390/cancers11101551 (PMC6826751; doi:10.3390/cancers11101551)
Supplement: Supplementary file 1 [file cancers-11-01551-s001.zip › cancers-611032-supplementary.xlsx]

## Sheet: Tab.4
	Table 4. Univaraite Cox regression analysis of potential predictor variables and overall survival, time to recurrence and time to progression in the group of patients (n=55)
			overall survival				time to recurrence				time to progression
		Beta	HR (95%CI)	p-value	p-value for Chi^2	Beta	HR (95%CI)	p-value	p-value for Chi^2	Beta	HR (95%CI)	p-value	p-value for Chi^2
	Gender	-0.57	0.56 (0.13-2.47)	0.448	0.415	-0.816	0.44 (0.13-1.47)	0.184	0.142	0.029	1.03 (0.42-2.42)	0.948	0.948
	Age at diagnosis	0.266	1.30 (1.17-1.45)	0.000	0.000	-0.002	0.997 (0.99-1.005)	0.526	0.524	0.068	1.07 (1.02-1.12)	0.0034	0.003
	Stage
	Ta - T1&T2	-0.013	0.98 (0.36-2.67)	0.97	0.98	0.738	2.09 (0.97-4.53)	0.0607	0.061	-1.388	0.25 (0.09-0.65)	0.005	0.0013
	Ta&T1 - T2	1.821	6.17 (2.25-16.89)	0.0004	0.00028	-0.766	0.46 (0.16-1.35)	0.159	0.126	1.109	3.03 (1.46-6.26)	0.0027	0.0034
	Occupatinal exposure	1.12	3.08 (0.7-13.47)	0.135	0.087	-0.669	0.51 (0.23-1.13)	0.097	0.108	0.874	2.39 (0.91-6.28)	0.075	0.052
	Grade	2.85	17.36 (3.89-77.41)	0.00018	0.000	-1.615	0.19 (0.06-0.66)	0.008	0.001	1.775	5.89 (2.59-13.38)	0.00002	0.00001
	Smoking status	0.37	1.45 (0.33-6.37)	0.619	0.603	0.101	1.11 (0.38-3.21)	0.852	0.85	-0.07	0.93 (0.36-2.43)	0.885	0.886
	Recurrence	-1.28	0.28 (0.09-0.86)	0.026	0.015					-2.229	0.107 (0.04-0.28)	0.000008	0.00000
	Progression	2.16	8.67 (1.97-8.13)	0.004	0.00031	-1.717	0.18 (0.07-0.48)	0.0006	0.00008
	FCmiR-145	0.0003	1.0003 (1.00009-1.0006)	0.0069	0.038	-0.019	0.98 (0.93-1.03)	0.393	0.099	0.0001	1.0001 (0.99-1.0003)	0.243	0.321
	FCmiR-205	0.12	1.13 (1.03-1.24)	0.0089	0.045	-0.167	0.85 (0.36-1.96)	0.697	0.521	0.046	1.05 (0.97-1.13)	0.233	0.311
	FCmiR-130b	0.0003	0.99 (0.99-1.00)	0.466	0.398	0.0003	1.0003 (0.99-1.0007)	0.131	0.176	-0.0002	0.99 (0.99-1.00)	0.484	0.437
	FCmiR-21	9e-05	1.00009 (1.000025-1.00015)	0.0069	0.038	0.0004	1.0000006 (0.98-1.006)	0.145	0.156	3e-05	1.00003 (0.99-1.00008)	0.259	0.336
	FCmiR-20a	-0.00013	0.999 (0.999-1.0)	0.412	0.177	2e-06	1.000002 (1.0-1.000003)	0.031	0.097	-0.00013	0.999 (0.999-1.0)	0.412	0.177
	FCmiR-182	-0.034	0.966 (0.87-1.07)	0.529	0.172	0.0006	1.0006 (0.00004-1.001)	0.035	0.104	-0.0009	0.999 (0.995-1.002)	0.599	0.243
	FCmiR-10a	-0.0004	0.999 (0.997-1.001)	0.672	0.47	-0.0004	0.999 (0.998-1.0007)	0.505	0.301	0.0003	1.0003 (0.999-1.0006)	0.129	0.218
	Abnormal expression 1	-0.5328	0.587 (0.217-1.588)	0.294	0.309	0.4376	1.549 (0.583-4.11)	0.379	0.358	-0.4315	0.649 (0.297-1.42)	0.279	0.295
	Abnormal expression 2	0.5419	1.719 (0.663-4.459)	0.265	0.265	-0.1626	0.85 (0.378-1.91)	0.694	0.691	0.2274	1.255 (0.612-2.575)	0.535	0.536
	Bold face representing p-values <0.05
	CI- Coincidence Interval		HR- Hazard Ratio

## Sheet: Tab.1
	Table 1. Differences in expression level of selected miRNAs in the patients' group according to clinicopathological parameters.
			FCmiR-145		p-value	FCmiR-21		p-value	FCmiR-182		p-value	Abnormal expression 1		p-value	Abnormal expression 2		p-value
	Clinicopathological parameters		HE n(%)	LE n(%)		HE n(%)	LE n(%)		HE n(%)	LE n(%)		Yes n(%)	No n(%)		Yes n(%)	No n(%)
	Total	55
	Sex
		Female	4 (7.27%)	6 (10.91%)		3 (5.45%)	7 (12.73%)		5 (9.09%)	5 (9.09%)		7 (12.73%)	3 (5.45%)		3 (5.45%)	7 (12.73%)
		Male	26 (47.27%)	19 (34.55%)	0.503 (Y)	9 (16.36%)	36 (65.45%)	0.787 (Y)	26 (47.27%)	19 (34.55%)	0.923 (Y)	34 (61.82%)	11 (20%)	0.971 (Y)	20 (36.36%)	25 (45.45%)	0.629 (Y)
	Age at diagnosis
		<60	2 (3.64%)	4 (7.27%)		1 (1.82%)	5 (9.09%)		6 (10.91%)	0 (0%)		6 (10.91%)	0 (0%)		2 (3.64%)	4 (7.27%)
		>60	28 (50.91%)	21 (38.18%)	0.502 (Y)	11 (20%)	38 (69.09%)	0.841 (Y)	25 (45.45%)	24 (43.64%)	0.064 (Y)	35 (63.64%)	14 (25.45%)	0.308 (Y)	21 (38.18%)	28 (50.91%)	0.994 (Y)
	Smoking status
		Yes	23 (41.82%)	23 (41.82%)		9 (16.36%)	37 (67.27%)		26 (47.27%)	20 (36.36%)		34 (61.82%)	12 (21.82%)		17 (30.91%)	29 (52.73%)
		No	7 (12.73%)	2 (3.64)	0.244 (Y)	3 (5.45%)	6 (10.91%)	0.636 (Y)	5 (9.09%)	4 (7.27%)	0.753 (Y)	7 (12.73%)	2 (3.64%)	0.861 (Y)	6 (10.91%)	3 (5.45%)	0.199 (Y)
	Occupatinal exposure
		Yes	21 (38.18%)	19 (34.55%)		6 (10,91%)	34 (61.82%)		21 (38.18%)	19 (34.55%)		28 (50.91%)	12 (21.82%)		15 (27.27%)	25 (45.45%)
		No	9 (16.36%)	6 (10.91%)	0.622 (V)	6 (10.91%)	9 (16.36%)	0.102 (Y)	10 (18.18%)	5 (9.09%)	0.349	13 (23.64%)	2 (3.64%)	0.359 (Y)	8 (14.55%)	7 (12.73%)	0.293 (V)
	Tumour stage
		Ta	9 (16.36%)	10 (18.18%)		1 (1.82%)	18 (32.73%)		11 (20%)	8 (14.55%)		14 (25.45%)	5 (9.09%)		6 (10.91%)	13 (23.64%)
		T1	10 (18.18%)	8 (14.55%)		6 (10.91%)	12 (21.82%)		9 (16.36%)	9 (16.36%)		13 (23.64%)	5 (9.09%)		8 (14.55%)	10 (18.18%)
		T2	11 (20%)	7 (12.73%)	0.699	5 (9.09%)	13 (23.64%)	0.089	11 (20%)	7 (12.73%)	0.786	14 (25.45%)	4 (7.27%)	0.924	9 (16.36%)	9 (16.36%)	0.505
	Grade
		high grade	13 (23.64%)	9 (16.36%)		5 (9.09%)	17 (30.91%)		12 (21.82%)	10 (18.18%)		16 (29.09%)	6 (10.91%)		11 (20%)	11 (20%)
		low grade	17 (30.91%)	16 (29.09)	0.580	7 (12.73%)	26 (47.27%)	0.841 (Y)	19 (34.55%)	14 (25.45%)	0.826 (V)	25 (45.45%)	8 (14.55%)	0.802 (V)	12 (21.82%)	21 (38,18%)	0.319 (V)
	Recurrence
		Yes	13 (23.64%)	13 (23.64%)		3 (5.45%)	23 (41.82%)		16 (29.09%)	10 (18.18%)		21 (38.18%)	5 (9.09%)		9 (16.36%)	17 (30.91%)
		No	17 (30.91%)	12 (21.82%)	0.521	9 (16.36%)	20 (36.36%)	0.083 (V)	15 (27.27%)	14 (25.45%)	0.463	20 (36.36%)	9 (16.36%)	0.320 (V)	14 (25.45%)	15 (27.27%)	0.305
	Progression
		Yes	17 (30.91%)	13 (23.64%)		7 (12.73%)	23 (41.82%)		16 (29.09%)	14 (25.45%)		21 (38.18%)	9 (16.36%)		14 (25.45%)	16 (29.09%)
		No	13 (23.64%)	12 (21.82%)	0.729	5 (9.09%)	20 (36.36%)	0.767 (V)	15 (27.27%)	10 (18.18%)	0.619	20 (36.36%)	5 (9.09%)	0.401 (V)	9 (16.36%)	16 (29.09%)	0.424
	Death
		Yes	10 (18.18%)	7 (12.73%)		3 (5.45%)	14 (25.45%)		9 (16.36%)	8 (14.55%)		11 (20%)	6 (10.91%)		9 (16.36%)	8 (14.55%)
		No	20 (36.36%)	18 (32.73%)	0.673 (V)	9 (16.36%)	29 (52.73%)	0.882 (Y)	22 (40%)	16 (29.09%)	0.734	30 (54.55%)	8 (14.55%)	0.432 (Y)	14 (25.45%)	24 (43.64%)	0.267 (V)
	Y-test chi-squared with Yeats corrections.
	V-test V-squared.

## Sheet: Tab.3
		Table 3. Kaplan-Meier analysis for overall survival, time to recurrence and time to progression in the patients' group
				Kaplan-Meier analysis
				Overall survival		Recurrence		Progression
			Overall n (%)	Rate	Log-rank value	Rate	Log-rank value	Rate	Log-rank value
		Total	55
		FCmiR-145
		HE	30	10		13		17
		LE	25	7	0.6992	13	0.5745	13	0.9267
		FCmiR-21
		HE	12	3		3		7
		LE	43	14	0.7390	23	0.1789	7	0.7993
		FCmiR-182
		HE	31	9		16		16
		LE	24	8	0.6576	10	0.4189	14	0.5976
		Total	55
		Abnormal expression 1
		Yes	41	11		21		21
		No	14	6	0.2875	5	0.3499	9	0.2847
		Abnormal expression 2
		Yes	23	9		9		14
		No	32	8	0.2551	17	0.6881	16	0.5205
		LE - low expression
		HE - high expression

## Sheet: Tab.6
	Table 6. ROC characteristics for subgroups of patients with BC (HG-high grade, LG-low grade, Ta stage, TaT1 stages) and control group.
		HG (case/control=22/30)			LG (case/control=33/30)
	ROC characteristics	AUC	95% Cl	Significance p	AUC	95% Cl	Significance p
	miR-145-5p	0.732	0.591-0.873	0.0013	0.833	0.731-0.936	0.0001
	miR-205-5p	0.941	0.860-1.000	0.0001	0.981	0.955-1.000	0.0001
	miR-130b-3p	0.475	0.287-0.663	0.7964	0.313	0.167-0.458	0.0115
	miR-21-5p	0.851	0.717-0.984	0.0001	0.936	0.866-1.000	0.0001
	miR-20a-5p	0.87	0.761-0.978	0.0001	0.801	0.675-0.927	0.0001
	miR-182-5p	0.841	0.703-0.976	0.0001	0.895	0.809-0.980	0.0001
	miR-10a-5p	0.696	0.545-0.846	0.0109	0.807	0.698-0.916	0.0001
			Ta (case/control=19/30)			TaT1 (case/control=37/30)
	ROC characteristics	AUC	95% Cl	Significance p	AUC	95% Cl	Significance p
	miR-145-5p	0.842	0.734-0.950	0.0001	0.83	0.728-0.932	0.0001
	miR-205-5p	0.982	0.947-1.000	0.0001	0.978	0.950-1.000	0.0001
	miR-130b-3p	0.401	0.205-0.597	0.3236	0.448	0.300-0.596	0.493
	miR-21-5p	0.939	0.837-1.000	0.0001	0.925	0.849-1.000	0.0001
	miR-20a-5p	0.872	0.764-0.980	0.0001	0.83	0.713-0.946	0.0001
	miR-182-5p	0.888	0.777-0.998	0.0001	0.902	0.821-0.983	0.0001
	miR-10a-5p	0.858	0.738-0.978	0.0001	0.817	0.714-0.920	0.0001
	AUC- Area Under Curve		CI- Coincidence Interval	Bold face representing p-values <0.05.
	ROC-Receiver-operating Characteristcs

## Sheet: Supl. Table S1,S3,S5
	Suplemental Table S3. Experimental details of the rt-PCR analyses according to the checklist of the MIQE Giudelines (minimum information for the publication of real-time quantitative PCR experiments )					Suplemental Table S1. Characteristics of the patients group.
	ITEM TO CHECK	IMPORTANCE	CHECKLIST	SECTION IN THE MANUSCRIPT		Parameters	Number (%)			Suplemental Table S5. ROC characteristics for A) selected miRNAs B) between AUC of different miRNAs
	Experimental					Mean age, years (range)	72.8 (44-88)			A)
	Definition of tested and control group	E	Yes	Material and methods		Median follow-up, months	33(4-33)				case/control=55/30
	Number within each group	E	Yes	Material and methods		Gender				ROC characteristics	AUC	95% Cl	Significance P
	Experiment carried out by core lab or investigator's lab?	D	Yes	All experiments were performed in investigator's lab		Male	45 (81.8)			miR-145-5p	0.79	0.69-0.89	p<0.001
	Acknowledgement of authors' contribution	D	Yes	Contributors who do not meet the authorship as defined by the journal are listed in the Acknowledegent section.		Female	10 (18.2%)			miR-205-5p	0.96	0.92-1.00	p<0.001
	Samples					Smoking (ex-or current)	40 (72.73)			miR-130b-3p	0.38	0.26-0.50	p=0.0522
	Description	E	Yes	Material and methods		Occupational exposure	28(50.90)			miR-21-5p	0.92	0.85-0,98	p<0.0001
	Volume of sample processed	D	Yes	Material and methods		Stage				miR-20a-5p	0.83	0.72-0.94	P<0.0001
	Processing procedure	E	Yes	Material and methods		pTa	19 (34.55)			miR-182-5p	0.87	0.79-0.95	p<0.0001
	If frozen- how and how quickly?	E	Yes	Material and methods		pT1	18 (32.75)			miR-10a-5p	0.76	0.65-0.86	p<0.0001
	If fixed - with what, how quickly	E	N/A	N/A		pT2	18 (32.75)			B)
	Sample storage condition and duration	E	Yes	Material and methods		Grade						miR-21-5p	miR-145-5p	miR-182-5p	miR-10a-5p
	Nucleic acid extraction					Low	22 (40.0)				AUC	0.92	0.79	0.87	0.76
	Procedure and/or instrumentation	E	Yes	Material and methods		High	33 (60.0)			miR-205-5p	0.96	0.0926	0.0009	0.0423	0.0004
	Name of kit and detailes of any modyfication	E	Yes	Material and methods		Recurrence	26 (42.27)			miR-20-5p	0.83	0.2029	0.0414	0.4524	0.2683
	Source of additional reagents used	E	Yes	Rnase-free Dnase; A&A Biotechnology (Cat no 1009-10)		Progression	30 (54.55)			AUC- Area Under Curve		ROC- Receiver-operating characteristics
	Deatails of DNase or RNase tratment	E	Yes	Material and methods						p<0.05 is considered as significant		CI - Coincidence Interval
	Contamination assessment (DNA or RNA)	E	Yes	miRNA measurements by TAqMan assays are not affected by genomic DNA
	Nucleic acids quantification	E	Yes	Material and methods
	Instrument and method	E	Yes	Material and methods
	Purity (A260/280)	D	Yes	Material and methods
	Yield	D	Yes	Material and methods
	RNA integrity method/instrument	E	Yes	Material and methods
	Electrophoresis traces	D	N/A	N/A
	Inhibition testing (cq dilution, spike or other)	E	Yes	Dilution experiments were performed; PCR efficiences were found 87-90%
	Reverse transcription
	Reaction condition	E	Yes	Material and methods
	Amount of RNA and reaction volume	E	Yes	Material and methods
	Priming oligonucleatide	E	Yes	Material and methods
	Reverse transcriptase	E	Yes	Material and methods
	Temperature and time	E	Yes	Material and methods
	Manufacturer and reagents and catalogue nubers	D	Yes	Material and methods
	Cqs with and without RT	D	Yes	There were no Cqs<40 in reactions without RT
	Storage condition od cDNA	D	Yes	Material and methods
	rt-PCR information
	If multiplex, efficiency and LOD of each assay	E	N/A	N/A
	Sequence accession number	E	Yes	Material and methods; Manufacturer and Catalog No of primers
	Location of amplicon	D	Yes	Use of miRNAs specific TaqMan assays; specificity guaranteed by the manufacturer
	Amplicon lenght	E	N/A	Use of miRNAs specific TaqMan assays; specificity guaranteed by the manufacturer
	In silico specificity screen (BLAST, etc.)	E	N/A	Use of miRNAs specific TaqMan assays; specificity guaranteed by the manufacturer
	Pseudogenes, retropseudogenes or other homologs?	E	N/A	Use of miRNAs specific TaqMan assays; specificity guaranteed by the manufacturer
	Sequence alignment	D	N/A	Use of miRNAs specific TaqMan assays; specificity guaranteed by the manufacturer
	Secondary structure analysis of amplicon	D	N/A	Use of miRNAs specific TaqMan assays; specificity guaranteed by the manufacturer
	Location of each primer by exon or intron (if aplicable)	E	Yes	Use of miRNAs specific TaqMan assays; specificity guaranteed by the manufacturer
	What splice variants are targeted?	E	Yes	Use of miRNAs specific TaqMan assays; specificity guaranteed by the manufacturer
	rt-PCR oligonucleotides
	Primer sequences	E	N/A	The manufacturer does not provide this information of miRNAs (catalog numers provided)
	RTPrimerDB Identyfication number	D	N/A	Use of miRNAs specific TaqMan assays; specificity guaranteed by the manufacturer
	Probe sequence	D	N/A	The manufacturer does not provide this information of miRNAs (catalog numers provided)
	Location and identity of any modyfication	E	Yes	The manufacturer does not provide this information of miRNAs (catalog numers provided)
	Manufacturer of oligonucleotides	D	Yes	Applied Biosystem as part of Life Technologies
	Purification method	D	Yes	Applied Biosystem as part of Life Technologies
	rt-PCR protocol
	Complete reaction condition	E	Yes	Materials and methods
	Reaction volume and amount of cDNA/DNA	E	Yes	Materials and methods
	Primer, (probe), Mg++ and dNTP concentration	E	Yes	Materials and methods
	Polymerase identity and concentration	E	Yes	Materials and methods
	Buffer/kit identity and manufacture	E	N/A	Materials and methods; use of specific TaqMan assays
	Exact chemical constraction of buffer	D	N/A	The manufacturer does not provide this information.
	Additives (SYBR Green I, DMSO, etc.)	E	Yes	Use of TaqMan assays without additional additives
	Manufacturer of plates/tubes and catalogue number	D	Yes	Materials and methods
	Complete thermocycling parameter	E	Yes	Materials and methods
	Reaction setup (manual/robotic)	D	Yes	Manual setup
	Manufacturer of qPCR instruments	E	Yes	Materials and methods BioRad CFX 96
	rt-PCR validation
	Evidence of optimisation 9from gradients)	D	Yes	Kit from Applied Biosystem; optimisation guaranteed by the manufacturer
	Specificity (gel, sequence, melt, or digest)	E	Yes	Specificity guaranteed by manufacturer of the TaqMan assays.
	For SYBR GreenI, cq of the NTC	E	N/A	N/A
	Calibration curves with slope and Y-intercept	E	Yes	Materials and methods
	PCR efficiency calculated from slope	E	Yes	Materials and methods
	Confidence interval PCR efficiency or standard error	D	Yes	Materials and methods
	r2 of standard curve	E	N/A	N/A Specificity guaranteed by manufacturer of the TaqMan assays.
	Linear dynamic range	E	Yes	Linear dynamic range represents the range of Cq values between the highest and lowest concentration of linear interval of calibration curve (18.62-37.80)
	Cq variation at lowest concentration of the linear interval of calibration curves	E	N/A	N/A Specificity guaranteed by manufacturer of the TaqMan assays.
	Confidence intervals through range	E	N/A	N/A
	Evidence for limit detection	E	Yes	Measuremments of all miRNAs were in dynamic range.
	If multiplex, efficiency and LOD of each assay	E	N/A	N/A
	Data analysis
	rt-PCR analysis program (source, version)	E	Yes	Materials and methods
	Cq method determination	E	Yes	Cq>35 was decides as limit
	Outlier identyfication and disposition	E	Yes	There were no outlier
	Results of NTCs	E	Yes	NTCs did not result any amplification
	Justification of number and choice of reference genes	E	Yes	Materials and methods: miR-103
	Description of normalized method	E	Yes	Materials and methods: miR-103
	Number of concordance of biological replicates	D	Yes	Materials and methods
	Number and stage of technical replicates	E	Yes	Materials and methods: duplicate measurements
	Repitability	E	Yes	Materials and methods: biological replicates were preffered in favor of technical replctates
	Reproducibility	D	Yes	Materials and methods: Quantitative rt-PCR
	Power analysis	D	N/A	N/A
	Statistical methods for results significance	E	Yes	Statistical methods
	Software	E	Yes	Statistical methods
	Cq or Raw dta submission RDML	D	N/A	N/A
	E - essential information that must be submitted with the manuscript
	D - desirable information that should be submitted with the manuscript if available
	N/A - not aplicalbe

## Sheet: Tab.2
	Table 2. Differences in expression in A) stage TaT1 and T2 according to different grade and B) low and higf grade tumors according to stage of BC.
	A)	TaT1 p-value	T2 p-value
	miR-145-5p	0.4357505*	0.055556
	miR-205-5p	0.440646	0.929801
	miR-130b-3p	0.001136*	0.2648165*
	miR-21-5p	0.421321	0.724233
	miR-20a-5p	0.115487	0.1028555*
	miR-182-5p	0.126511*	0.269855*
	miR-10a-5p	0.3987205*	0.2946955*
	B)	HG p-value	LG p-value
	miR-145-5p	0.132994	0.336568*
	miR-205-5p	0.065169	0.030956*
	miR-130b-3p	0.00531*	0.138824*
	miR-21-5p	0.606318	0.141797*
	miR-20a-5p	0.019231	0.038561
	miR-182-5p	0.037793*	0.015572*
	miR-10a-5p	0.06102*	0.081524*
	Results obtained with Mann-Whitney U test (p-values without *) and parametric t test (p-values with *).
	Bold face represents p-value < 0.05

## Sheet: Tab. 5
	Table 5. Results of Mann-Withney U test in bladder cancer (BC) group and in subgrups divided according to grade or stage.
	Mann Whitney U Test	BC group		Subgroups
		p-value	HG p-value	LG p-value	Ta p-value	TaT1 p-value
	miR-145-5p	0.000005	0.003612	0.000002	0.000026	0.000001
	miR-205-5p	0.000000	0.00000	0.00000	0.000000	0.000000
	miR-130b-3p	0.073733	0.770102	0.011493	0.257699	0.479923
	miR-21-5p	0.000000	0.000004	0.000024	0.000000	0.000000
	miR-20-5p	0.000000	0.000001	0.000001	0.000003	0.000001
	miR-182-5p	0.000000	0.000009	0.00000	0.000001	0.000000
	miR-10a-5p	0.000048	0.014889	0.000016	0.000009	0.000004
	Bold face represents p value < 0.05
	HG - high grade	LG - low grade

## Sheet: Suplemental Table S2
		Supplemental Table S2. Details of TaqMan MicroRNA assays
		Assay name	Assay	miRBase accession No	Sequence
		hsa-miR-10a	ID 000387	MIMAT0000253	UACCCUGUAGAUCCGAAUUUGUG
		hsa-miR-20a	ID 000580	MIMAT0000075	UAAAGUGCUUAUAGUGCAGGUAG
		hsa-miR-21	ID 000397	MIMAT0000076	UAGCUUAUCAGACUGAUGUUGA
		hsa-mir-103	ID 000439	MIMAT0000101	AGCAGCAUUGUACAGGGCUAUGA
		hsa-miR-130b	ID 002114	MIMAT0004680	ACUCUUUCCCUGUUGCACUAC
		hsa-miR-145	ID 002278	MIMAT0000437	GUCCAGUUUUCCCAGGAAUCCCU
		hsa-mir-182	ID 002334	MIMAT0000259	UUUGGCAAUGGUAGAACUCACACU
		hsa-miR-205	ID 000509	MIMAT0000266	UCCUUCAUUCCACCGGAGUCUG
		TaqMan microRNA Assays from Applied Biosystems for examined mature miRNAs.

## Sheet: Supplemental Table S4
		Supplemental Table S4. Summary statistics of the normalized expression data of miRNAs in the three clinical sample groups (BC,NMIBC, MIBC)
		miRNA	Control group (n=30)			BC Group (n=55)			NMIBC (n=37)			MIBC (n=18)
			Mean	95% Cl	Median	Mean	95% Cl	Median	Mean	95% Cl	Median	Mean	95% Cl	Median
		miR-145-5p	27.54	26.460-28.620	28.135	24.769	23.981-25.558	24.401	24.307	23.689-24.924	24.352	25.72	23.588-27.852	24.644
		miR-205-5p	30.879	29.373-32.387	30.21	22.551	21.772-23.331	21.729	21.913	21.109-22.718	21.568	23.862	22.184-25.539	23.257
		miR-130b-3p	31.661	31.425-31.898	32.151	32.381	31.886-32.875	32.271	32.031	31.446-32.616	31.782	33.098	32.194-34.001	32.549
		miR-21-5p	29.204	28.242-30.166	28.012	25.3	24.318-26.282	24.75	24.821	23.985-25.658	24.51	26.284	23.697-28.871	25.57
		miR-20a-5p	38.201	37.073-39.329	39.142	33.632	32.895-34.368	33.042	33.065	32.161-33.967	32.871	34.798	33,590-36,007	35.141
		miR-182-5p	31.662	30.924-32.401	32.432	27.109	26.317-27.901	26.58	26.545	25.586-27.503	25.901	28.269	26.898-29.641	27.88
		miR-10a-5p	32.704	31.758-33.651	32.15	30.255	29.455-31.054	30.27	29.603	28.721-30.485	29.75	31.596	30.013-33.179	31.355
		miR-103-5p	24.789	23.897-25.681	25.38	23.771	23.064-24.477	23.33	23.172	22.422-23.922	22.89	25.001	23.543-26.459	24.135
		BC-bladder cancer, NMIBC-Non-Muscle Invasive BC, MIBC-Muscle Invasive BC CI-Coincidence Interval

## Sheet: Supplemental Data File SF1
Supplemental Data File SF1		mir-145-5p	mir-205-5p	mir-130b-3p	mir21-5p	mir20-5p	mir182-5p	mir10a-5p	mir103-5p				dmiR-145-5p	dmiR-205-5p	dmiR-130b-3p	dmiR-21-5p	dmiR-20a-5p	miR-182-5p	dmiR-10a-5p			ddmiR-145-5p	ddmiR-205-5p	ddmiR-130b-3p	ddmiR-21-5p	ddmiR-20a-5p	ddmiR-182-5p	ddmiR-10a-5p			FCmiR-145-5p	FCmiR-205-5p	FCmiR-130b-3p	FCmiR-21-5p	FCmiR-20a-5p	FCmiR-182-5p	FCmiR-10a-5p		Stage	Grade	Recurrence	Progression	Death
	Patients
	1	25.0284	25.0613	30.6643	22.42	31.7026	27.84	33.26	23.62				1.40838	1.44135	7.04434	-1.2	8.0826	4.22	9.64			1.40838	1.44135	7.04434	-1.2	8.0826	4.22	9.64			2.65439	2.71574	131.995	0.435275	271.084	18.6357	797.865		T2	HG	0	1	1
	2	24.8457	20.9936	32.2049	26.53	33.1245	26.27	30.27	23.33				1.51568	-2.33643	8.87487	3.2	9.79447	2.94	6.94			1.51568	-2.33643	8.87487	3.2	9.79447	2.94	6.94			2.85934	0.198	469.464	9.18959	888.031	7.67411	122.786		T2	HG	1	0	0
	3	26.2624	20.5023	32.6931	24.58	33.0772	26.97	28.73	22.16				4.10242	-1.65766	10.5331	2.42	10.9172	4.81	6.57			4.10242	-1.65766	10.5331	2.42	10.9172	4.81	6.57			17.1772	0.316952	1481.81	5.35171	1933.82	28.0514	95.0095		Ta	HG	0	1	0
	4	23.7743	21.7002	33.224	26.09	33.7051	25.52	32.33	25.99				-2.21571	-4.28977	7.23398	0.1	7.71512	-0.47	6.34			-2.21571	-4.28977	7.23398	0.1	7.71512	-0.47	6.34			0.215281	0.0511272	150.538	1.07177	210.128	0.721965	81.0084		T1	LG	1	0	0
	5	23.3376	21.0872	29.7294	24.55	32.8708	26.25	27.44	22.58				0.757565	-1.49278	7.14941	1.97	10.2908	3.67	4.86			0.757565	-1.49278	7.14941	1.97	10.2908	3.67	4.86			1.69064	0.355327	141.967	3.91768	1252.71	12.7286	29.0406		T1	HG	1	0	0
	6	25.0374	23.6501	36.4052	24.79	37.5911	34.36	35.85	31.14				-6.10264	-7.48991	5.26524	-6.35	6.45111	3.22	4.71			-6.10264	-7.48991	5.26524	-6.35	6.45111	3.22	4.71			0.014552	0.00556304	38.4588	0.0122591	87.4941	9.31787	26.1729		T2	HG	0	1	1
	7	25.832	21.234	30.6661	20.54	31.9119	22.12	26.06	19.24				6.59205	1.99405	11.4261	1.3	12.6719	2.88	6.82			6.59205	1.99405	11.4261	1.3	12.6719	2.88	6.82			96.4726	3.98353	2751.72	2.46229	6525.66	7.3615	112.986		T1	HG	0	1	1
	8	29.896	28.4258	31,09	34.9	32,89	30,61	31,28	23,78				6.11602	4.64582	7.31	11.12	9.11	6.83	7.5			6.11602	4.64582	7.31	11.12	9.11	6.83	7.5			69.3594	25.0341	158.683	2225.63	552.565	113.772	181.019		T1	HG	1	1	1
	9	24.0902	23.2762	30,96	26.48	39.414	31.03	31.67	22.79				1.3002	0.486163	8.17	3.69	16.624	8.24	8.88			1.3002	0.486163	8.17	3.69	16.624	8.24	8.88			2.46264	1.40071	288.015	12.9063	101000	302.334	471.136		T2	LG	1	0	0
	10	29.6959	21.6702	31.6961	21.89	31.9647	26.58	30.71	22.81				6.8859	-1.13976	8.88612	-0.92	9.15472	3.77	7.9			6.8859	-1.13976	8.88612	-0.92	9.15472	3.77	7.9			118.266	0.453836	473.14	0.528509	569.961	13.6422	238.856		T2	HG	0	1	1
	11	25.5754	26.1459	34.7867	23.98	43.7365	35.21	31.59	20.45				5.12535	5.69589	14.3367	3.53	23.2865	14.76	11.14			5.12535	5.69589	14.3367	3.53	23.2865	14.76	11.14			34.9047	51.8363	20691	11.5514	1.02315e+07	27746.2	2256.7		T1	LG	1	0	0
	12	24.3519	20.9722	30.1955	24.22	32.4706	25	32.35	21.56				2.79195	-0.587836	8.63547	2.66	10.9106	3.44	10.79			2.79195	-0.587836	8.63547	2.66	10.9106	3.44	10.79			6.92563	0.66534	397.682	6.32033	1925.01	10.8528	1770.57		T1	HG	0	0	1
	13	26.6234	26.3429	32,11	31.73	35.452	33.38	38.45	29.97				-3.34658	-3.62706	2.14	1.76	5.48202	3.41	8.48			-3.34658	-3.62706	2.14	1.76	5.48202	3.41	8.48			0.0983054	0.0809366	4.40762	3.38698	44.6942	10.6295	357.054		T2	HG	0	1	1
	14	22.6898	20.2282	28.1162	20.49	28.4889	25.78	31.38	22.83				-0.140209	-2.60182	5.2862	-2.34	5.65885	2.95	8.55			-0.140209	-2.60182	5.2862	-2.34	5.65885	2.95	8.55			0.907388	0.164731	39.0215	0.19751	50.5225	7.72749	374.806		T1	HG	1	0	0
	15	26.5822	23.2386	33.4671	28.43	35.8771	29.37	35.65	29.75				-3.16782	-6.51139	3.71711	-1.32	6.12707	-0.38	5.9			-3.16782	-6.51139	3.71711	-1.32	6.12707	-0.38	5.9			0.111273	0.0109617	13.1511	0.400535	69.8928	0.768438	59.7141		T2	HG	0	1	1
	16	24.4433	23.0118	33.9929	25.2	35.4278	27.9	31.27	21.93				2.51327	1.08184	12.0629	3.27	13.4978	5.97	9.34			2.51327	1.08184	12.0629	3.27	13.4978	5.97	9.34			5.70912	2.11674	4278.4	9.64646	11567.7	62.6829	648.067		T2	LG	1	0	0
	17	24.4429	21.5812	32.0018	28.39	32.8933	25.08	27.53	21.77				2.67289	-0.188753	10.2318	6.62	11.1233	3.31	5.76			2.67289	-0.188753	10.2318	6.62	11.1233	3.31	5.76			6.37706	0.877364	1202.45	98.36	2230.66	9.91766	54.1917		T1	LG	0	0	0
	18	28.2998	22.4792	32.4935	27.99	34.8541	23.14	31.6	23.31				4.98982	-0.830805	9.18354	4.68	11.5441	-0.17	8.29			4.98982	-0.830805	9.18354	4.68	11.5441	-0.17	8.29			31.775	0.562215	581.463	25.6342	2986.31	0.888843	312.996		T2	HG	0	1	1
	19	29.0021	23.6995	35.0039	26.73	36.747	29.9	34.66	27.19				1.81208	-3.49048	7.81391	-0.46	9.55699	2.71	7.47			1.81208	-3.49048	7.81391	-0.46	9.55699	2.71	7.47			3.51149	0.0889733	225.02	0.726986	753.251	6.54322	177.294		T2	LG	1	0	0
	20	22.7678	21.729	34.0916	24.89	36.6505	29.28	32.14	26.41				-3.64221	-4.68102	7.68162	-1.52	10.2405	2.87	5.73			-3.64221	-4.68102	7.68162	-1.52	10.2405	2.87	5.73			0.0800911	0.0389827	205.304	0.348686	1209.76	7.31065	53.0765		T2	LG	1	0	0
	21	20.3822	26.1266	35.9502	27.13	37.5109	28.25	28.61	25.9				-5.5178	0.226644	10.0502	1.23	11.6109	2.35	2.71			-5.5178	0.226644	10.0502	1.23	11.6109	2.35	2.71			0.0218261	1.17011	1060.28	2.34567	3127.75	5.09824	6.54322		T2	LG	0	1	1
	22	24.9357	21.6433	33.7939	26.2	40.7451	28.41	30.66	24.94				-0.00426862	-3.29674	8.85387	1.26	15.8051	3.47	5.72			-0.00426862	-3.29674	8.85387	1.26	15.8051	3.47	5.72			0.997046	0.101761	462.68	2.39496	57254.2	11.0809	52.7098		T1	LG	1	0	0
	23	22.9688	24.2012	35.9817	20.96	37.0106	26.87	27.81	21.79				1.17881	2.41118	14.1917	-0.83	15.2206	5.08	6.02			1.17881	2.41118	14.1917	-0.83	15.2206	5.08	6.02			2.2639	5.3191	18711.7	0.562529	38182.1	33.8246	64.8934		T2	HG	0	1	1
	24	25.9281	22.2737	35.0226	23.93	35.3272	28.21	28.02	22.32				3.60813	-0.0463156	12.7026	1.61	13.0072	5.89	5.7			3.60813	-0.0463156	12.7026	1.61	13.0072	5.89	5.7			12.1943	0.968406	6666.13	3.05252	8233.26	59.3016	51.9842		Ta	LG	0	0	0
	25	25.4874	21.7129	30.3542	25.69	34.7552	24.89	32.24	22.89				2.59745	-1.17707	7.46419	2.8	11.8652	2	9.35			2.59745	-1.17707	7.46419	2.8	11.8652	2	9.35			6.05216	0.44225	176.582	6.9644	3730.61	4	652.575		Ta	LG	1	0	0
	26	39.9379	35.7128	30,85	44,01	32,78	27,86	30,82	26,04				13.8979	9.67281	4.81	17.97	6.74	1.82	4.78			13.8979	9.67281	4.81	17.97	6.74	1.82	4.78			15264.9	816.219	28.0514	256749	106.891	3.53081	27.4741		T2	HG	0	1	1
	27	22.2486	22.0123	31.5379	25.94	33.6991	28.6	31.44	24.65				-2.40139	-2.63767	6.88792	1.29	9.04907	3.95	6.79			-2.40139	-2.63767	6.88792	1.29	9.04907	3.95	6.79			0.189282	0.160687	118.432	2.44528	529.714	15.455	110.661		T2	LG	1	0	0
	28	24.1718	18.5438	30.712	24.75	31.7595	28.2	29.68	25.81				-1.63815	-7.2662	4.90196	-1.06	5.94951	2.39	3.87			-1.63815	-7.2662	4.90196	-1.06	5.94951	2.39	3.87			0.321267	0.00649615	29.8977	0.479632	61.799	5.24157	14.6213		Ta	LG	0	1	0
	29	26.0468	22.6642	33.8931	25.82	34.2856	27.2	29.63	24.78				1.26678	-2.11576	9.1131	1.04	9.50561	2.42	4.85			1.26678	-2.11576	9.1131	1.04	9.50561	2.42	4.85			2.40625	0.230724	553.754	2.05623	726.901	5.35171	28.84		T1	LG	1	0	0
	30	22.8579	20.4911	32.6505	23.45	33.7657	23.92	26.46	22.78				0.0779072	-2.28891	9.8705	0.67	10.9857	1.14	3.68			0.0779072	-2.28891	9.8705	0.67	10.9857	1.14	3.68			1.05549	0.20463	936.089	1.59107	2027.82	2.20381	12.8171		Ta	LG	1	0	0
	31	24.8424	20.5489	34.0194	21.9	32.1647	27.14	28.18	21.79				3.05237	-1.24106	12.2294	0.11	10.3747	5.35	6.39			3.05237	-1.24106	12.2294	0.11	10.3747	5.35	6.39			8.29575	0.423061	4801.93	1.07923	1327.72	40.7859	83.8652		Ta	LG	1	0	0
	32	23.7423	23.872	32.6061	22,92	30,63	26.57	27.68	22.18				1.56234	1.69205	10.4261	0.74	8.45	4.39	5.5			1.56234	1.69205	10.4261	0.74	8.45	4.39	5.5			2.95332	3.23115	1375.8	1.67018	349.706	20.9663	45.2548		T2	LG	0	1	1
	33	23.9162	22.8786	31.3586	24.87	33.2645	25.42	29.86	23.85				0.0661516	-0.971449	7.50862	1.02	9.41451	1.57	6.01			0.0661516	-0.971449	7.50862	1.02	9.41451	1.57	6.01			1.04692	0.509994	182.105	2.02792	682.416	2.96905	64.4452		Ta	LG	1	0	0
	34	22.7496	21.2968	31.7516	27.97	33.0418	26.56	26.85	21.38				1.36958	-0.083224	10.3716	1.02	11.6618	5.18	5.47			1.36958	-0.083224	10.3716	1.02	11.6618	5.18	5.47			2.58395	0.943946	1324.85	2.02792	3239.97	36.2523	44.3235		Ta	LG	1	0	0
	35	23.6503	21.1924	31.5105	23.83	33.0468	27.86	28.93	23.28				0.370311	-2.0876	8.23055	0.55	9.76682	4.58	5.65			0.370311	-2.0876	8.23055	0.55	9.76682	4.58	5.65			1.29263	0.235271	300.36	1.46409	871.173	23.9176	50.2134		Ta	LG	1	0	0
	36	23.067	17.1929	29.6682	22.2	30.6935	23.12	27.08	22.27				0.796982	-5.0771	7.39822	-0.07	8.4235	0.85	4.81			0.796982	-5.0771	7.39822	-0.07	8.4235	0.85	4.81			1.73746	0.0296239	168.689	0.952638	343.341	1.8025	28.0514		Ta	LG	1	0	0
	37	21.6931	21.5983	31.6176	22.85	32.2455	25.99	29.75	21.85				-0.156852	-0.251692	9.76763	1	10.3955	4.14	7.9			-0.156852	-0.251692	9.76763	1	10.3955	4.14	7.9			0.89698	0.839911	871.665	2	1346.99	17.6305	238.856		Ta	LG	1	0	0
	38	23.427	20.2734	32.2712	22.27	32.92	24.6	25.57	22.27				1.15699	-1.99659	10.0012	0	10.65	2.33	3.3			1.15699	-1.99659	10.0012	0	10.65	2.33	3.3			2.22992	0.250592	1024.84	1	1606.81	5.02805	9.84916		T2	HG	0	1	0
	39	23.3465	24.5967	34.0082	23.92	32.8373	26.14	30.17	23.66				-0.313454	0.936694	10.3482	0.26	9.17726	2.48	6.51			-0.313454	0.936694	10.3482	0.26	9.17726	2.48	6.51			0.804713	1.91414	1303.5	1.19748	578.937	5.57897	91.1392		T1	HG	0	1	0
	40	24.7858	19.5277	32.943	25.76	33.7742	27.05	30.1	24.54				0.245827	-5.01228	8.40299	1.22	9.23418	2.51	5.56			0.245827	-5.01228	8.40299	1.22	9.23418	2.51	5.56			1.18577	0.0309851	338.494	2.32947	602.233	5.6962	47.1766		Ta	LG	0	0	0
	41	24.2027	20.3962	33.7443	26.92	32.4964	32	33.39	26.84				-2.63731	-6.44384	6.9043	0.08	5.6564	5.16	6.55			-2.63731	-6.44384	6.9043	0.08	5.6564	5.16	6.55			0.160727	0.0114871	119.785	1.05702	50.4366	35.7532	93.7015		Ta	LG	1	0	0
	42	22.2471	19.9962	31.3203	23.54	30.7401	24.68	31.84	23.75				-1.50288	-3.75382	7.57029	-0.21	6.99006	0.93	8.09			-1.50288	-3.75382	7.57029	-0.21	6.99006	0.93	8.09			0.352849	0.0741291	190.057	0.864537	127.121	1.90528	272.479		T1	LG	1	0	0
	43	21.6219	22.2173	30.9086	23.21	32.3252	24.57	31.29	23.93				-2.30807	-1.71267	6.97858	-0.72	8.39524	0.64	7.36			-2.30807	-1.71267	6.97858	-0.72	8.39524	0.64	7.36			0.20193	0.305094	126.113	0.607097	336.682	1.55833	164.279		T1	HG	1	0	1
	44	26.8942	28.3382	30.9454	27.49	32.1006	25.9	29.53	25.57				1.32415	2.76823	5.37542	1.92	6.53062	0.33	3.96			1.32415	2.76823	5.37542	1.92	6.53062	0.33	3.96			2.50386	6.81272	41.5109	3.78423	92.4511	1.25701	15.5625		Ta	LG	1	0	0
	45	25.218	21.5683	30.2631	24.79	31.0389	24.41	32.92	24.82				0.398021	-3.2517	5.44311	-0.03	6.2189	-0.41	8.1			0.398021	-3.2517	5.44311	-0.03	6.2189	-0.41	8.1			1.3177	0.104989	43.5051	0.97942	74.4861	0.752623	274.374		T1	HG	0	1	1
	46	24.4016	22.6501	34.4463	22.98	31.1776	24.86	25.82	21.21				3.19156	1.44005	13.2363	1.77	9.9676	3.65	4.61			3.19156	1.44005	13.2363	1.77	9.9676	3.65	4.61			9.13597	2.7133	9650.17	3.41054	1001.26	12.5533	24.4201		Ta	LG	1	0	0
	47	25.341	20.5124	30,63	23.93	31.408	24.77	26.47	24.81				0.531023	-4.29758	5.82	-0.88	6.59797	-0.04	1.66			0.531023	-4.29758	5.82	-0.88	6.59797	-0.04	1.66			1.44495	0.0508509	56.493	0.543367	96.8698	0.972655	3.16017		Ta	LG	0	0	0
	48	22.2667	21.2412	33.2101	24.29	32.7506	20.6	22.86	18.28				3.98667	2.9612	14.9301	6.01	14.4706	2.32	4.58			3.98667	2.9612	14.9301	6.01	14.4706	2.32	4.58			15.8528	7.78769	31218.8	64.4452	22702.8	4.99332	23.9176		T1	LG	1	0	0
	49	25.4825	23.5436	33.674	24.77	33.3565	29.32	28.41	25.02				0.462518	-1.47639	8.65395	-0.25	8.33649	4.3	3.39			0.462518	-1.47639	8.65395	-0.25	8.33649	4.3	3.39			1.37794	0.359388	402.808	0.840896	323.246	19.6983	10.4831		Ta	LG	1	0	0
	50	27.5017	25.2644	32.6317	23.43	34.9972	28.7	34.19	18.86				8.6417	6.40444	13.7717	4.57	16.1372	9.84	15.33			8.6417	6.40444	13.7717	4.57	16.1372	9.84	15.33			399.402	84.7089	13985.7	23.7524	72073.8	916.506	41189.8		T1	LG	1	0	0
	51	23.6416	22.7518	32.7229	27.53	30.6058	25.49	31.98	21.53				2.11162	1.22185	11.1929	6	9.07585	3.96	10.45			2.11162	1.22185	11.1929	6	9.07585	3.96	10.45			4.32177	2.33246	2341.05	64	539.638	15.5625	1398.83		Ta	LG	1	0	0
	52	20.8221	21.1588	31.7823	26.56	34.3924	25.45	25.94	22.87				-2.0479	-1.71123	8.91229	3.69	11.5224	2.58	3.07			-2.0479	-1.71123	8.91229	3.69	11.5224	2.58	3.07			0.241835	0.3054	481.799	12.9063	2941.68	5.9794	8.39773		T1	HG	0	1	0
	53	23.8419	22.1698	33.4766	22.81	33.0242	27.05	31.27	24.95				-1.10812	-2.78019	8.52656	-2.14	8.07422	2.1	6.32			-1.10812	-2.78019	8.52656	-2.14	8.07422	2.1	6.32			0.463899	0.145573	368.767	0.22688	269.515	4.28709	79.8932		T2	HG	0	1	1
	54	21.2304	24.9835	34.4204	24.51	33.5701	33.32	34.37	29.7				-8.46956	-4.71649	4.72039	-5.19	3.87012	3.62	4.67			-8.46956	-4.71649	4.72039	-5.19	3.87012	3.62	4.67			0.00282104	0.0380359	26.3621	0.0273939	14.6225	12.295	25.4572		Ta	LG	0	0	0
	55	24.8561	18.1612	28.663	23.57	28.6839	25.45	30	23.69				1.16608	-5.52879	4.97303	-0.12	4.99386	1.76	6.31			1.16608	-5.52879	4.97303	-0.12	4.99386	1.76	6.31			2.24401	0.0216605	31.4073	0.920188	31.8642	3.38698	79.3413		T1	HG	0	1	0
		24.4016	21.729	32.9665	23.92	32.7506	25.99	29.68	23.31	MEDIAN
	Controls
	1	24.1956	31.93	26.14	29.68	25.94	26.0468	26.0468	23.03
	2	25.1896	29.29	27.05	29.63	24.75	22.8579	22.8579	25.96
	3	26.3999	29.77	32	26.46	25.82	24.8424	24.8424	23.16
	4	36.1354	30.43	24.68	28.18	23.45	23.7423	23.7423	25.18
	5	23.7984	27.53	24.57	27.68	21.9	23.9162	23.9162	27.44
	6	27.1417	26.56	25.9	29.86	29.81	22.7496	22.7496	22.08
	7	23.45	29.81	28.98	27.91	24.87	23.6503	23.6503	25.73
	8	24.1956	34.8948	33.8948	24.91	40.6422	30.3127	34.85	25.22
	9	25.1896	28.5385	24.5385	28.02	38.8992	32.79	32.3	27.15
	10	26.3999	30.1548	31.1548	29.1548	28.1948	27.8848	31.1548	25.49
	11	36.1354	32.7523	29.7523	24.6623	27.1523	29.6123	29.2233	26.78
	12	23.7984	32.2762	24.5762	29.7762	26.0562	29.8762	26.8762	23.77
	13	27.1417	26.5492	25.5492	26.5492	28.9192	27.1492	28.5492	27.41
	14	26.6567	31.3127	30.3127	30.9127	25.6127	28.7127	27.1727	25.98
	15	23.6908	28.9212	26.9212	26.9212	29.2112	29.7212	28.0212	26.53
	16	24.1956	34.8948	31.8948	27.2348	30.2889	26.4448	28.7748	24.54
	17	25.1896	27.5385	23.5685	28.9685	26.3257	26.5568	25.1185	24.97
	18	26.3999	27.1548	23.1548	25.7548	28.5248	26.2848	26.7915	25.86
	19	36.1354	32.7523	28.8623	26.3623	24.1123	26.7623	26.1623	23.98
	20	23.7984	32.2762	27.4262	25.8426	29.7262	31.8262	26.3262	23.26
	21	27.1417	29.5492	24.5492	26.7492	26.8492	26.2492	25.6492	25.56
	22	26.6567	31.3127	27.8827	24.3827	25.2827	30.0827	27.2769	26.72
	23	23.6908	28.9212	28.9212	26.7212	26.9212	29.8212	28.4112	19.08				dmiR-145-5p	dmiR-205-5p	dmiR-130b-3p	dmiR-21-5p	dmiR-20a-5p	miR-182-5p	dmiR-10a-5p
	24	25.67	32.8579	22.8579	28.9212	28.18	26.8579	32.3	22.63				0.229795	4.59	2.03811	2.40923	2.56	1.80356	1.63388	dct Control Group
	25	26.18	26.8424	24.8424	34.8948	25.68	29.8424	29.81	26.02
	26	28.21	28.7423	29.7423	27.5385	29.86	26.7423	27.56	25.28
	27	24.13	33.9162	29.9162	27.1548	27.91	29.9162	36.85	21.66				tested samples: dct=Ct (tested miRNA)-Ct (reference for that samples)
	28	22.98	29.7496	26.7496	42.7523	24.91	22.7496	24.43	20.92				control samples: dCt=Ct (tested miRNA) - Ct (reference for that samples)
	29	23.76	23.6503	28.6503	32.2762	28.02	28.6503	25.76	24.46				ddCt= dCt (tested samples)- dCt (mediane of control group)
	30	26.09	34.85	34.85	24.88	22.89	34.85	21.98	23.31				FC (fold change)= 2 ^(-ddCt)
		25.4298	29.79	27.2381	27.6092	27.76	27.0036	26.8339	25.2	MEDIAN
